# Supplementary material for: Low Complexity of Infection Is Associated With Molecular Persistence of Plasmodium falciparum in Kenya and Tanzania
Source: Front Epidemiol. 2022 Jun 6;2:852237. doi: 10.3389/fepid.2022.852237 (PMC10910917; doi:10.3389/fepid.2022.852237)
Supplement: Supplementary file 1 [file Table_1.XLSX]

## Sheet: Sheet 1 - Illumina linkers and 
Second Round PCR Barcoding and Library Preparation PCR Primers
ID	Fw	Rev
hybrid_dual_001	AATGATACGGCGACCACCGAGATCTACACGTTAAGACACACTCTTTCCCTACACGACTCGCCAAGCTGA	CAAGCAGAAGACGGCATACGAGATGTTAAGACGTGACTGGAGTTCAGACGTGTGCTCTTCCGAT
hybrid_dual_002	AATGATACGGCGACCACCGAGATCTACACTCTAAGTTACACTCTTTCCCTACACGACTCGCCAAGCTGA	CAAGCAGAAGACGGCATACGAGATTCTAAGTTGTGACTGGAGTTCAGACGTGTGCTCTTCCGAT
hybrid_dual_003	AATGATACGGCGACCACCGAGATCTACACTGTACATTACACTCTTTCCCTACACGACTCGCCAAGCTGA	CAAGCAGAAGACGGCATACGAGATTGTACATTGTGACTGGAGTTCAGACGTGTGCTCTTCCGAT
hybrid_dual_004	AATGATACGGCGACCACCGAGATCTACACAATACCGCACACTCTTTCCCTACACGACTCGCCAAGCTGA	CAAGCAGAAGACGGCATACGAGATAATACCGCGTGACTGGAGTTCAGACGTGTGCTCTTCCGAT
hybrid_dual_005	AATGATACGGCGACCACCGAGATCTACACTGTCTATGACACTCTTTCCCTACACGACTCGCCAAGCTGA	CAAGCAGAAGACGGCATACGAGATTGTCTATGGTGACTGGAGTTCAGACGTGTGCTCTTCCGAT
hybrid_dual_006	AATGATACGGCGACCACCGAGATCTACACTCACTGTTACACTCTTTCCCTACACGACTCGCCAAGCTGA	CAAGCAGAAGACGGCATACGAGATTCACTGTTGTGACTGGAGTTCAGACGTGTGCTCTTCCGAT
hybrid_dual_007	AATGATACGGCGACCACCGAGATCTACACTTGTATTCACACTCTTTCCCTACACGACTCGCCAAGCTGA	CAAGCAGAAGACGGCATACGAGATTTGTATTCGTGACTGGAGTTCAGACGTGTGCTCTTCCGAT
hybrid_dual_008	AATGATACGGCGACCACCGAGATCTACACAGACTAACACACTCTTTCCCTACACGACTCGCCAAGCTGA	CAAGCAGAAGACGGCATACGAGATAGACTAACGTGACTGGAGTTCAGACGTGTGCTCTTCCGAT
hybrid_dual_009	AATGATACGGCGACCACCGAGATCTACACATTGTCAAACACTCTTTCCCTACACGACTCGCCAAGCTGA	CAAGCAGAAGACGGCATACGAGATATTGTCAAGTGACTGGAGTTCAGACGTGTGCTCTTCCGAT
hybrid_dual_010	AATGATACGGCGACCACCGAGATCTACACGTTCTACAACACTCTTTCCCTACACGACTCGCCAAGCTGA	CAAGCAGAAGACGGCATACGAGATGTTCTACAGTGACTGGAGTTCAGACGTGTGCTCTTCCGAT
hybrid_dual_011	AATGATACGGCGACCACCGAGATCTACACTTCATTCGACACTCTTTCCCTACACGACTCGCCAAGCTGA	CAAGCAGAAGACGGCATACGAGATTTCATTCGGTGACTGGAGTTCAGACGTGTGCTCTTCCGAT
hybrid_dual_012	AATGATACGGCGACCACCGAGATCTACACAAGCGTCAACACTCTTTCCCTACACGACTCGCCAAGCTGA	CAAGCAGAAGACGGCATACGAGATAAGCGTCAGTGACTGGAGTTCAGACGTGTGCTCTTCCGAT
hybrid_dual_013	AATGATACGGCGACCACCGAGATCTACACCGTAGGATACACTCTTTCCCTACACGACTCGCCAAGCTGA	CAAGCAGAAGACGGCATACGAGATCGTAGGATGTGACTGGAGTTCAGACGTGTGCTCTTCCGAT
hybrid_dual_014	AATGATACGGCGACCACCGAGATCTACACAGTTAGCGACACTCTTTCCCTACACGACTCGCCAAGCTGA	CAAGCAGAAGACGGCATACGAGATAGTTAGCGGTGACTGGAGTTCAGACGTGTGCTCTTCCGAT
hybrid_dual_015	AATGATACGGCGACCACCGAGATCTACACGAACGTCTACACTCTTTCCCTACACGACTCGCCAAGCTGA	CAAGCAGAAGACGGCATACGAGATGAACGTCTGTGACTGGAGTTCAGACGTGTGCTCTTCCGAT
hybrid_dual_016	AATGATACGGCGACCACCGAGATCTACACAGAACACTACACTCTTTCCCTACACGACTCGCCAAGCTGA	CAAGCAGAAGACGGCATACGAGATAGAACACTGTGACTGGAGTTCAGACGTGTGCTCTTCCGAT
hybrid_dual_017	AATGATACGGCGACCACCGAGATCTACACTGTTGGCAACACTCTTTCCCTACACGACTCGCCAAGCTGA	CAAGCAGAAGACGGCATACGAGATTGTTGGCAGTGACTGGAGTTCAGACGTGTGCTCTTCCGAT
hybrid_dual_018	AATGATACGGCGACCACCGAGATCTACACGGCTAATAACACTCTTTCCCTACACGACTCGCCAAGCTGA	CAAGCAGAAGACGGCATACGAGATGGCTAATAGTGACTGGAGTTCAGACGTGTGCTCTTCCGAT
hybrid_dual_019	AATGATACGGCGACCACCGAGATCTACACGCTAGAATACACTCTTTCCCTACACGACTCGCCAAGCTGA	CAAGCAGAAGACGGCATACGAGATGCTAGAATGTGACTGGAGTTCAGACGTGTGCTCTTCCGAT
hybrid_dual_020	AATGATACGGCGACCACCGAGATCTACACTGTACTAAACACTCTTTCCCTACACGACTCGCCAAGCTGA	CAAGCAGAAGACGGCATACGAGATTGTACTAAGTGACTGGAGTTCAGACGTGTGCTCTTCCGAT
hybrid_dual_021	AATGATACGGCGACCACCGAGATCTACACAGTTACACACACTCTTTCCCTACACGACTCGCCAAGCTGA	CAAGCAGAAGACGGCATACGAGATAGTTACACGTGACTGGAGTTCAGACGTGTGCTCTTCCGAT
hybrid_dual_022	AATGATACGGCGACCACCGAGATCTACACGTACACGAACACTCTTTCCCTACACGACTCGCCAAGCTGA	CAAGCAGAAGACGGCATACGAGATGTACACGAGTGACTGGAGTTCAGACGTGTGCTCTTCCGAT
hybrid_dual_023	AATGATACGGCGACCACCGAGATCTACACACTGTAAGACACTCTTTCCCTACACGACTCGCCAAGCTGA	CAAGCAGAAGACGGCATACGAGATACTGTAAGGTGACTGGAGTTCAGACGTGTGCTCTTCCGAT
hybrid_dual_024	AATGATACGGCGACCACCGAGATCTACACGATCATGAACACTCTTTCCCTACACGACTCGCCAAGCTGA	CAAGCAGAAGACGGCATACGAGATGATCATGAGTGACTGGAGTTCAGACGTGTGCTCTTCCGAT
hybrid_dual_025	AATGATACGGCGACCACCGAGATCTACACTGCTAACGACACTCTTTCCCTACACGACTCGCCAAGCTGA	CAAGCAGAAGACGGCATACGAGATTGCTAACGGTGACTGGAGTTCAGACGTGTGCTCTTCCGAT
hybrid_dual_026	AATGATACGGCGACCACCGAGATCTACACTAATGCTCACACTCTTTCCCTACACGACTCGCCAAGCTGA	CAAGCAGAAGACGGCATACGAGATTAATGCTCGTGACTGGAGTTCAGACGTGTGCTCTTCCGAT
hybrid_dual_027	AATGATACGGCGACCACCGAGATCTACACCTTGTTGAACACTCTTTCCCTACACGACTCGCCAAGCTGA	CAAGCAGAAGACGGCATACGAGATCTTGTTGAGTGACTGGAGTTCAGACGTGTGCTCTTCCGAT
hybrid_dual_028	AATGATACGGCGACCACCGAGATCTACACGATACAAGACACTCTTTCCCTACACGACTCGCCAAGCTGA	CAAGCAGAAGACGGCATACGAGATGATACAAGGTGACTGGAGTTCAGACGTGTGCTCTTCCGAT
hybrid_dual_029	AATGATACGGCGACCACCGAGATCTACACATACAGCGACACTCTTTCCCTACACGACTCGCCAAGCTGA	CAAGCAGAAGACGGCATACGAGATATACAGCGGTGACTGGAGTTCAGACGTGTGCTCTTCCGAT
hybrid_dual_030	AATGATACGGCGACCACCGAGATCTACACCTGGATAGACACTCTTTCCCTACACGACTCGCCAAGCTGA	CAAGCAGAAGACGGCATACGAGATCTGGATAGGTGACTGGAGTTCAGACGTGTGCTCTTCCGAT
hybrid_dual_031	AATGATACGGCGACCACCGAGATCTACACTCATCAGCACACTCTTTCCCTACACGACTCGCCAAGCTGA	CAAGCAGAAGACGGCATACGAGATTCATCAGCGTGACTGGAGTTCAGACGTGTGCTCTTCCGAT
hybrid_dual_032	AATGATACGGCGACCACCGAGATCTACACTTATACCGACACTCTTTCCCTACACGACTCGCCAAGCTGA	CAAGCAGAAGACGGCATACGAGATTTATACCGGTGACTGGAGTTCAGACGTGTGCTCTTCCGAT
hybrid_dual_033	AATGATACGGCGACCACCGAGATCTACACGCTGATTCACACTCTTTCCCTACACGACTCGCCAAGCTGA	CAAGCAGAAGACGGCATACGAGATGCTGATTCGTGACTGGAGTTCAGACGTGTGCTCTTCCGAT
hybrid_dual_034	AATGATACGGCGACCACCGAGATCTACACATAAGGCCACACTCTTTCCCTACACGACTCGCCAAGCTGA	CAAGCAGAAGACGGCATACGAGATATAAGGCCGTGACTGGAGTTCAGACGTGTGCTCTTCCGAT
hybrid_dual_035	AATGATACGGCGACCACCGAGATCTACACAAGACTAGACACTCTTTCCCTACACGACTCGCCAAGCTGA	CAAGCAGAAGACGGCATACGAGATAAGACTAGGTGACTGGAGTTCAGACGTGTGCTCTTCCGAT
hybrid_dual_036	AATGATACGGCGACCACCGAGATCTACACTAGCAACAACACTCTTTCCCTACACGACTCGCCAAGCTGA	CAAGCAGAAGACGGCATACGAGATTAGCAACAGTGACTGGAGTTCAGACGTGTGCTCTTCCGAT
hybrid_dual_037	AATGATACGGCGACCACCGAGATCTACACCAAGTAATACACTCTTTCCCTACACGACTCGCCAAGCTGA	CAAGCAGAAGACGGCATACGAGATCAAGTAATGTGACTGGAGTTCAGACGTGTGCTCTTCCGAT
hybrid_dual_038	AATGATACGGCGACCACCGAGATCTACACTCATGATGACACTCTTTCCCTACACGACTCGCCAAGCTGA	CAAGCAGAAGACGGCATACGAGATTCATGATGGTGACTGGAGTTCAGACGTGTGCTCTTCCGAT
hybrid_dual_039	AATGATACGGCGACCACCGAGATCTACACTAGCTCTTACACTCTTTCCCTACACGACTCGCCAAGCTGA	CAAGCAGAAGACGGCATACGAGATTAGCTCTTGTGACTGGAGTTCAGACGTGTGCTCTTCCGAT
hybrid_dual_040	AATGATACGGCGACCACCGAGATCTACACACTACATGACACTCTTTCCCTACACGACTCGCCAAGCTGA	CAAGCAGAAGACGGCATACGAGATACTACATGGTGACTGGAGTTCAGACGTGTGCTCTTCCGAT
hybrid_dual_041	AATGATACGGCGACCACCGAGATCTACACTGTGCCATACACTCTTTCCCTACACGACTCGCCAAGCTGA	CAAGCAGAAGACGGCATACGAGATTGTGCCATGTGACTGGAGTTCAGACGTGTGCTCTTCCGAT
hybrid_dual_042	AATGATACGGCGACCACCGAGATCTACACGACTTCCAACACTCTTTCCCTACACGACTCGCCAAGCTGA	CAAGCAGAAGACGGCATACGAGATGACTTCCAGTGACTGGAGTTCAGACGTGTGCTCTTCCGAT
hybrid_dual_043	AATGATACGGCGACCACCGAGATCTACACTATTCTCGACACTCTTTCCCTACACGACTCGCCAAGCTGA	CAAGCAGAAGACGGCATACGAGATTATTCTCGGTGACTGGAGTTCAGACGTGTGCTCTTCCGAT
hybrid_dual_044	AATGATACGGCGACCACCGAGATCTACACCACTAGATACACTCTTTCCCTACACGACTCGCCAAGCTGA	CAAGCAGAAGACGGCATACGAGATCACTAGATGTGACTGGAGTTCAGACGTGTGCTCTTCCGAT
hybrid_dual_045	AATGATACGGCGACCACCGAGATCTACACCTTCGCATACACTCTTTCCCTACACGACTCGCCAAGCTGA	CAAGCAGAAGACGGCATACGAGATCTTCGCATGTGACTGGAGTTCAGACGTGTGCTCTTCCGAT
hybrid_dual_046	AATGATACGGCGACCACCGAGATCTACACCTAGCGATACACTCTTTCCCTACACGACTCGCCAAGCTGA	CAAGCAGAAGACGGCATACGAGATCTAGCGATGTGACTGGAGTTCAGACGTGTGCTCTTCCGAT
hybrid_dual_047	AATGATACGGCGACCACCGAGATCTACACTACGTTAAACACTCTTTCCCTACACGACTCGCCAAGCTGA	CAAGCAGAAGACGGCATACGAGATTACGTTAAGTGACTGGAGTTCAGACGTGTGCTCTTCCGAT
hybrid_dual_048	AATGATACGGCGACCACCGAGATCTACACAAGTAGTCACACTCTTTCCCTACACGACTCGCCAAGCTGA	CAAGCAGAAGACGGCATACGAGATAAGTAGTCGTGACTGGAGTTCAGACGTGTGCTCTTCCGAT
hybrid_dual_049	AATGATACGGCGACCACCGAGATCTACACGACGTATCACACTCTTTCCCTACACGACTCGCCAAGCTGA	CAAGCAGAAGACGGCATACGAGATGACGTATCGTGACTGGAGTTCAGACGTGTGCTCTTCCGAT
hybrid_dual_050	AATGATACGGCGACCACCGAGATCTACACACGTTCAGACACTCTTTCCCTACACGACTCGCCAAGCTGA	CAAGCAGAAGACGGCATACGAGATACGTTCAGGTGACTGGAGTTCAGACGTGTGCTCTTCCGAT
hybrid_dual_051	AATGATACGGCGACCACCGAGATCTACACAGCTATATACACTCTTTCCCTACACGACTCGCCAAGCTGA	CAAGCAGAAGACGGCATACGAGATAGCTATATGTGACTGGAGTTCAGACGTGTGCTCTTCCGAT
hybrid_dual_052	AATGATACGGCGACCACCGAGATCTACACAGTGCGAAACACTCTTTCCCTACACGACTCGCCAAGCTGA	CAAGCAGAAGACGGCATACGAGATAGTGCGAAGTGACTGGAGTTCAGACGTGTGCTCTTCCGAT
hybrid_dual_053	AATGATACGGCGACCACCGAGATCTACACCAATGGTAACACTCTTTCCCTACACGACTCGCCAAGCTGA	CAAGCAGAAGACGGCATACGAGATCAATGGTAGTGACTGGAGTTCAGACGTGTGCTCTTCCGAT
hybrid_dual_054	AATGATACGGCGACCACCGAGATCTACACATTCCGATACACTCTTTCCCTACACGACTCGCCAAGCTGA	CAAGCAGAAGACGGCATACGAGATATTCCGATGTGACTGGAGTTCAGACGTGTGCTCTTCCGAT
hybrid_dual_055	AATGATACGGCGACCACCGAGATCTACACAGCTGTTGACACTCTTTCCCTACACGACTCGCCAAGCTGA	CAAGCAGAAGACGGCATACGAGATAGCTGTTGGTGACTGGAGTTCAGACGTGTGCTCTTCCGAT
hybrid_dual_056	AATGATACGGCGACCACCGAGATCTACACTTCGACTCACACTCTTTCCCTACACGACTCGCCAAGCTGA	CAAGCAGAAGACGGCATACGAGATTTCGACTCGTGACTGGAGTTCAGACGTGTGCTCTTCCGAT
hybrid_dual_057	AATGATACGGCGACCACCGAGATCTACACCGAATGGTACACTCTTTCCCTACACGACTCGCCAAGCTGA	CAAGCAGAAGACGGCATACGAGATCGAATGGTGTGACTGGAGTTCAGACGTGTGCTCTTCCGAT
hybrid_dual_058	AATGATACGGCGACCACCGAGATCTACACTAGTGTACACACTCTTTCCCTACACGACTCGCCAAGCTGA	CAAGCAGAAGACGGCATACGAGATTAGTGTACGTGACTGGAGTTCAGACGTGTGCTCTTCCGAT
hybrid_dual_059	AATGATACGGCGACCACCGAGATCTACACACGCATGAACACTCTTTCCCTACACGACTCGCCAAGCTGA	CAAGCAGAAGACGGCATACGAGATACGCATGAGTGACTGGAGTTCAGACGTGTGCTCTTCCGAT
hybrid_dual_060	AATGATACGGCGACCACCGAGATCTACACTTCGTACAACACTCTTTCCCTACACGACTCGCCAAGCTGA	CAAGCAGAAGACGGCATACGAGATTTCGTACAGTGACTGGAGTTCAGACGTGTGCTCTTCCGAT
hybrid_dual_061	AATGATACGGCGACCACCGAGATCTACACTTCTGCTAACACTCTTTCCCTACACGACTCGCCAAGCTGA	CAAGCAGAAGACGGCATACGAGATTTCTGCTAGTGACTGGAGTTCAGACGTGTGCTCTTCCGAT
hybrid_dual_062	AATGATACGGCGACCACCGAGATCTACACTGGAAGCAACACTCTTTCCCTACACGACTCGCCAAGCTGA	CAAGCAGAAGACGGCATACGAGATTGGAAGCAGTGACTGGAGTTCAGACGTGTGCTCTTCCGAT
hybrid_dual_063	AATGATACGGCGACCACCGAGATCTACACGATGCTCAACACTCTTTCCCTACACGACTCGCCAAGCTGA	CAAGCAGAAGACGGCATACGAGATGATGCTCAGTGACTGGAGTTCAGACGTGTGCTCTTCCGAT
hybrid_dual_064	AATGATACGGCGACCACCGAGATCTACACAGCCTGAAACACTCTTTCCCTACACGACTCGCCAAGCTGA	CAAGCAGAAGACGGCATACGAGATAGCCTGAAGTGACTGGAGTTCAGACGTGTGCTCTTCCGAT
hybrid_dual_065	AATGATACGGCGACCACCGAGATCTACACCACCAGTAACACTCTTTCCCTACACGACTCGCCAAGCTGA	CAAGCAGAAGACGGCATACGAGATCACCAGTAGTGACTGGAGTTCAGACGTGTGCTCTTCCGAT
hybrid_dual_066	AATGATACGGCGACCACCGAGATCTACACGTTACACCACACTCTTTCCCTACACGACTCGCCAAGCTGA	CAAGCAGAAGACGGCATACGAGATGTTACACCGTGACTGGAGTTCAGACGTGTGCTCTTCCGAT
hybrid_dual_067	AATGATACGGCGACCACCGAGATCTACACGCGTTAGTACACTCTTTCCCTACACGACTCGCCAAGCTGA	CAAGCAGAAGACGGCATACGAGATGCGTTAGTGTGACTGGAGTTCAGACGTGTGCTCTTCCGAT
hybrid_dual_068	AATGATACGGCGACCACCGAGATCTACACTGACGTTCACACTCTTTCCCTACACGACTCGCCAAGCTGA	CAAGCAGAAGACGGCATACGAGATTGACGTTCGTGACTGGAGTTCAGACGTGTGCTCTTCCGAT
hybrid_dual_069	AATGATACGGCGACCACCGAGATCTACACTAGGCGTAACACTCTTTCCCTACACGACTCGCCAAGCTGA	CAAGCAGAAGACGGCATACGAGATTAGGCGTAGTGACTGGAGTTCAGACGTGTGCTCTTCCGAT
hybrid_dual_070	AATGATACGGCGACCACCGAGATCTACACAAGTGAGCACACTCTTTCCCTACACGACTCGCCAAGCTGA	CAAGCAGAAGACGGCATACGAGATAAGTGAGCGTGACTGGAGTTCAGACGTGTGCTCTTCCGAT
hybrid_dual_071	AATGATACGGCGACCACCGAGATCTACACCCGGAATAACACTCTTTCCCTACACGACTCGCCAAGCTGA	CAAGCAGAAGACGGCATACGAGATCCGGAATAGTGACTGGAGTTCAGACGTGTGCTCTTCCGAT
hybrid_dual_072	AATGATACGGCGACCACCGAGATCTACACAATAGGCAACACTCTTTCCCTACACGACTCGCCAAGCTGA	CAAGCAGAAGACGGCATACGAGATAATAGGCAGTGACTGGAGTTCAGACGTGTGCTCTTCCGAT
hybrid_dual_073	AATGATACGGCGACCACCGAGATCTACACTTCAGGTCACACTCTTTCCCTACACGACTCGCCAAGCTGA	CAAGCAGAAGACGGCATACGAGATTTCAGGTCGTGACTGGAGTTCAGACGTGTGCTCTTCCGAT
hybrid_dual_074	AATGATACGGCGACCACCGAGATCTACACTAATCGCTACACTCTTTCCCTACACGACTCGCCAAGCTGA	CAAGCAGAAGACGGCATACGAGATTAATCGCTGTGACTGGAGTTCAGACGTGTGCTCTTCCGAT
hybrid_dual_075	AATGATACGGCGACCACCGAGATCTACACCTTAGGTGACACTCTTTCCCTACACGACTCGCCAAGCTGA	CAAGCAGAAGACGGCATACGAGATCTTAGGTGGTGACTGGAGTTCAGACGTGTGCTCTTCCGAT
hybrid_dual_076	AATGATACGGCGACCACCGAGATCTACACTTGATCTCACACTCTTTCCCTACACGACTCGCCAAGCTGA	CAAGCAGAAGACGGCATACGAGATTTGATCTCGTGACTGGAGTTCAGACGTGTGCTCTTCCGAT
hybrid_dual_077	AATGATACGGCGACCACCGAGATCTACACTCTTACTGACACTCTTTCCCTACACGACTCGCCAAGCTGA	CAAGCAGAAGACGGCATACGAGATTCTTACTGGTGACTGGAGTTCAGACGTGTGCTCTTCCGAT
hybrid_dual_078	AATGATACGGCGACCACCGAGATCTACACGAGTACACACACTCTTTCCCTACACGACTCGCCAAGCTGA	CAAGCAGAAGACGGCATACGAGATGAGTACACGTGACTGGAGTTCAGACGTGTGCTCTTCCGAT
hybrid_dual_079	AATGATACGGCGACCACCGAGATCTACACACGTTACAACACTCTTTCCCTACACGACTCGCCAAGCTGA	CAAGCAGAAGACGGCATACGAGATACGTTACAGTGACTGGAGTTCAGACGTGTGCTCTTCCGAT
hybrid_dual_080	AATGATACGGCGACCACCGAGATCTACACTGGTAAGCACACTCTTTCCCTACACGACTCGCCAAGCTGA	CAAGCAGAAGACGGCATACGAGATTGGTAAGCGTGACTGGAGTTCAGACGTGTGCTCTTCCGAT
hybrid_dual_081	AATGATACGGCGACCACCGAGATCTACACGATAGCACACACTCTTTCCCTACACGACTCGCCAAGCTGA	CAAGCAGAAGACGGCATACGAGATGATAGCACGTGACTGGAGTTCAGACGTGTGCTCTTCCGAT
hybrid_dual_082	AATGATACGGCGACCACCGAGATCTACACGACTTAGGACACTCTTTCCCTACACGACTCGCCAAGCTGA	CAAGCAGAAGACGGCATACGAGATGACTTAGGGTGACTGGAGTTCAGACGTGTGCTCTTCCGAT
hybrid_dual_083	AATGATACGGCGACCACCGAGATCTACACAGTCGTTAACACTCTTTCCCTACACGACTCGCCAAGCTGA	CAAGCAGAAGACGGCATACGAGATAGTCGTTAGTGACTGGAGTTCAGACGTGTGCTCTTCCGAT
hybrid_dual_084	AATGATACGGCGACCACCGAGATCTACACCGTGATTAACACTCTTTCCCTACACGACTCGCCAAGCTGA	CAAGCAGAAGACGGCATACGAGATCGTGATTAGTGACTGGAGTTCAGACGTGTGCTCTTCCGAT
hybrid_dual_085	AATGATACGGCGACCACCGAGATCTACACTCAGTAGAACACTCTTTCCCTACACGACTCGCCAAGCTGA	CAAGCAGAAGACGGCATACGAGATTCAGTAGAGTGACTGGAGTTCAGACGTGTGCTCTTCCGAT
hybrid_dual_086	AATGATACGGCGACCACCGAGATCTACACATGTGTCTACACTCTTTCCCTACACGACTCGCCAAGCTGA	CAAGCAGAAGACGGCATACGAGATATGTGTCTGTGACTGGAGTTCAGACGTGTGCTCTTCCGAT
hybrid_dual_087	AATGATACGGCGACCACCGAGATCTACACCAGAATATACACTCTTTCCCTACACGACTCGCCAAGCTGA	CAAGCAGAAGACGGCATACGAGATCAGAATATGTGACTGGAGTTCAGACGTGTGCTCTTCCGAT
hybrid_dual_088	AATGATACGGCGACCACCGAGATCTACACTAAGTCTGACACTCTTTCCCTACACGACTCGCCAAGCTGA	CAAGCAGAAGACGGCATACGAGATTAAGTCTGGTGACTGGAGTTCAGACGTGTGCTCTTCCGAT
hybrid_dual_089	AATGATACGGCGACCACCGAGATCTACACATCGACATACACTCTTTCCCTACACGACTCGCCAAGCTGA	CAAGCAGAAGACGGCATACGAGATATCGACATGTGACTGGAGTTCAGACGTGTGCTCTTCCGAT
hybrid_dual_090	AATGATACGGCGACCACCGAGATCTACACACAGCTGTACACTCTTTCCCTACACGACTCGCCAAGCTGA	CAAGCAGAAGACGGCATACGAGATACAGCTGTGTGACTGGAGTTCAGACGTGTGCTCTTCCGAT
hybrid_dual_091	AATGATACGGCGACCACCGAGATCTACACATCACAAGACACTCTTTCCCTACACGACTCGCCAAGCTGA	CAAGCAGAAGACGGCATACGAGATATCACAAGGTGACTGGAGTTCAGACGTGTGCTCTTCCGAT
hybrid_dual_092	AATGATACGGCGACCACCGAGATCTACACGTCGAATTACACTCTTTCCCTACACGACTCGCCAAGCTGA	CAAGCAGAAGACGGCATACGAGATGTCGAATTGTGACTGGAGTTCAGACGTGTGCTCTTCCGAT
hybrid_dual_093	AATGATACGGCGACCACCGAGATCTACACTGCCGATTACACTCTTTCCCTACACGACTCGCCAAGCTGA	CAAGCAGAAGACGGCATACGAGATTGCCGATTGTGACTGGAGTTCAGACGTGTGCTCTTCCGAT
hybrid_dual_094	AATGATACGGCGACCACCGAGATCTACACACTAATGCACACTCTTTCCCTACACGACTCGCCAAGCTGA	CAAGCAGAAGACGGCATACGAGATACTAATGCGTGACTGGAGTTCAGACGTGTGCTCTTCCGAT
hybrid_dual_095	AATGATACGGCGACCACCGAGATCTACACCTAGTAGGACACTCTTTCCCTACACGACTCGCCAAGCTGA	CAAGCAGAAGACGGCATACGAGATCTAGTAGGGTGACTGGAGTTCAGACGTGTGCTCTTCCGAT
hybrid_dual_096	AATGATACGGCGACCACCGAGATCTACACTTAAGCCAACACTCTTTCCCTACACGACTCGCCAAGCTGA	CAAGCAGAAGACGGCATACGAGATTTAAGCCAGTGACTGGAGTTCAGACGTGTGCTCTTCCGAT
hybrid_dual_097	AATGATACGGCGACCACCGAGATCTACACGCATAACGACACTCTTTCCCTACACGACTCGCCAAGCTGA	CAAGCAGAAGACGGCATACGAGATGCATAACGGTGACTGGAGTTCAGACGTGTGCTCTTCCGAT
hybrid_dual_098	AATGATACGGCGACCACCGAGATCTACACTTCTCGGAACACTCTTTCCCTACACGACTCGCCAAGCTGA	CAAGCAGAAGACGGCATACGAGATTTCTCGGAGTGACTGGAGTTCAGACGTGTGCTCTTCCGAT
hybrid_dual_099	AATGATACGGCGACCACCGAGATCTACACAGATCCAGACACTCTTTCCCTACACGACTCGCCAAGCTGA	CAAGCAGAAGACGGCATACGAGATAGATCCAGGTGACTGGAGTTCAGACGTGTGCTCTTCCGAT
hybrid_dual_100	AATGATACGGCGACCACCGAGATCTACACACACGTTGACACTCTTTCCCTACACGACTCGCCAAGCTGA	CAAGCAGAAGACGGCATACGAGATACACGTTGGTGACTGGAGTTCAGACGTGTGCTCTTCCGAT
hybrid_dual_101	AATGATACGGCGACCACCGAGATCTACACCGATCTGAACACTCTTTCCCTACACGACTCGCCAAGCTGA	CAAGCAGAAGACGGCATACGAGATCGATCTGAGTGACTGGAGTTCAGACGTGTGCTCTTCCGAT
hybrid_dual_102	AATGATACGGCGACCACCGAGATCTACACGTACCTATACACTCTTTCCCTACACGACTCGCCAAGCTGA	CAAGCAGAAGACGGCATACGAGATGTACCTATGTGACTGGAGTTCAGACGTGTGCTCTTCCGAT
hybrid_dual_103	AATGATACGGCGACCACCGAGATCTACACCGTATCTCACACTCTTTCCCTACACGACTCGCCAAGCTGA	CAAGCAGAAGACGGCATACGAGATCGTATCTCGTGACTGGAGTTCAGACGTGTGCTCTTCCGAT
hybrid_dual_104	AATGATACGGCGACCACCGAGATCTACACCATGATCTACACTCTTTCCCTACACGACTCGCCAAGCTGA	CAAGCAGAAGACGGCATACGAGATCATGATCTGTGACTGGAGTTCAGACGTGTGCTCTTCCGAT
hybrid_dual_105	AATGATACGGCGACCACCGAGATCTACACTGCAACACACACTCTTTCCCTACACGACTCGCCAAGCTGA	CAAGCAGAAGACGGCATACGAGATTGCAACACGTGACTGGAGTTCAGACGTGTGCTCTTCCGAT
hybrid_dual_106	AATGATACGGCGACCACCGAGATCTACACCCAAGCATACACTCTTTCCCTACACGACTCGCCAAGCTGA	CAAGCAGAAGACGGCATACGAGATCCAAGCATGTGACTGGAGTTCAGACGTGTGCTCTTCCGAT
hybrid_dual_107	AATGATACGGCGACCACCGAGATCTACACGGAACCTTACACTCTTTCCCTACACGACTCGCCAAGCTGA	CAAGCAGAAGACGGCATACGAGATGGAACCTTGTGACTGGAGTTCAGACGTGTGCTCTTCCGAT
hybrid_dual_108	AATGATACGGCGACCACCGAGATCTACACCACGTCTTACACTCTTTCCCTACACGACTCGCCAAGCTGA	CAAGCAGAAGACGGCATACGAGATCACGTCTTGTGACTGGAGTTCAGACGTGTGCTCTTCCGAT
hybrid_dual_109	AATGATACGGCGACCACCGAGATCTACACAGGTCAGTACACTCTTTCCCTACACGACTCGCCAAGCTGA	CAAGCAGAAGACGGCATACGAGATAGGTCAGTGTGACTGGAGTTCAGACGTGTGCTCTTCCGAT
hybrid_dual_110	AATGATACGGCGACCACCGAGATCTACACCAAGATGGACACTCTTTCCCTACACGACTCGCCAAGCTGA	CAAGCAGAAGACGGCATACGAGATCAAGATGGGTGACTGGAGTTCAGACGTGTGCTCTTCCGAT
hybrid_dual_111	AATGATACGGCGACCACCGAGATCTACACTTGCTGGAACACTCTTTCCCTACACGACTCGCCAAGCTGA	CAAGCAGAAGACGGCATACGAGATTTGCTGGAGTGACTGGAGTTCAGACGTGTGCTCTTCCGAT
hybrid_dual_112	AATGATACGGCGACCACCGAGATCTACACGAATCGAGACACTCTTTCCCTACACGACTCGCCAAGCTGA	CAAGCAGAAGACGGCATACGAGATGAATCGAGGTGACTGGAGTTCAGACGTGTGCTCTTCCGAT
hybrid_dual_113	AATGATACGGCGACCACCGAGATCTACACAATGACAGACACTCTTTCCCTACACGACTCGCCAAGCTGA	CAAGCAGAAGACGGCATACGAGATAATGACAGGTGACTGGAGTTCAGACGTGTGCTCTTCCGAT
hybrid_dual_114	AATGATACGGCGACCACCGAGATCTACACGTGGTCATACACTCTTTCCCTACACGACTCGCCAAGCTGA	CAAGCAGAAGACGGCATACGAGATGTGGTCATGTGACTGGAGTTCAGACGTGTGCTCTTCCGAT
hybrid_dual_115	AATGATACGGCGACCACCGAGATCTACACCAGTCTTCACACTCTTTCCCTACACGACTCGCCAAGCTGA	CAAGCAGAAGACGGCATACGAGATCAGTCTTCGTGACTGGAGTTCAGACGTGTGCTCTTCCGAT
hybrid_dual_116	AATGATACGGCGACCACCGAGATCTACACACAGTTAAACACTCTTTCCCTACACGACTCGCCAAGCTGA	CAAGCAGAAGACGGCATACGAGATACAGTTAAGTGACTGGAGTTCAGACGTGTGCTCTTCCGAT
hybrid_dual_117	AATGATACGGCGACCACCGAGATCTACACCATTGAATACACTCTTTCCCTACACGACTCGCCAAGCTGA	CAAGCAGAAGACGGCATACGAGATCATTGAATGTGACTGGAGTTCAGACGTGTGCTCTTCCGAT
hybrid_dual_118	AATGATACGGCGACCACCGAGATCTACACGCATCTAAACACTCTTTCCCTACACGACTCGCCAAGCTGA	CAAGCAGAAGACGGCATACGAGATGCATCTAAGTGACTGGAGTTCAGACGTGTGCTCTTCCGAT
hybrid_dual_119	AATGATACGGCGACCACCGAGATCTACACCTGCCTAAACACTCTTTCCCTACACGACTCGCCAAGCTGA	CAAGCAGAAGACGGCATACGAGATCTGCCTAAGTGACTGGAGTTCAGACGTGTGCTCTTCCGAT
hybrid_dual_120	AATGATACGGCGACCACCGAGATCTACACCTCAATGAACACTCTTTCCCTACACGACTCGCCAAGCTGA	CAAGCAGAAGACGGCATACGAGATCTCAATGAGTGACTGGAGTTCAGACGTGTGCTCTTCCGAT
hybrid_dual_121	AATGATACGGCGACCACCGAGATCTACACCCGATTACACACTCTTTCCCTACACGACTCGCCAAGCTGA	CAAGCAGAAGACGGCATACGAGATCCGATTACGTGACTGGAGTTCAGACGTGTGCTCTTCCGAT
hybrid_dual_122	AATGATACGGCGACCACCGAGATCTACACCAATTCAGACACTCTTTCCCTACACGACTCGCCAAGCTGA	CAAGCAGAAGACGGCATACGAGATCAATTCAGGTGACTGGAGTTCAGACGTGTGCTCTTCCGAT
hybrid_dual_123	AATGATACGGCGACCACCGAGATCTACACGTTGTAACACACTCTTTCCCTACACGACTCGCCAAGCTGA	CAAGCAGAAGACGGCATACGAGATGTTGTAACGTGACTGGAGTTCAGACGTGTGCTCTTCCGAT
hybrid_dual_124	AATGATACGGCGACCACCGAGATCTACACGACAATAAACACTCTTTCCCTACACGACTCGCCAAGCTGA	CAAGCAGAAGACGGCATACGAGATGACAATAAGTGACTGGAGTTCAGACGTGTGCTCTTCCGAT
hybrid_dual_125	AATGATACGGCGACCACCGAGATCTACACAAGGCATCACACTCTTTCCCTACACGACTCGCCAAGCTGA	CAAGCAGAAGACGGCATACGAGATAAGGCATCGTGACTGGAGTTCAGACGTGTGCTCTTCCGAT
hybrid_dual_126	AATGATACGGCGACCACCGAGATCTACACTCTATTAGACACTCTTTCCCTACACGACTCGCCAAGCTGA	CAAGCAGAAGACGGCATACGAGATTCTATTAGGTGACTGGAGTTCAGACGTGTGCTCTTCCGAT
hybrid_dual_127	AATGATACGGCGACCACCGAGATCTACACGGATCGTAACACTCTTTCCCTACACGACTCGCCAAGCTGA	CAAGCAGAAGACGGCATACGAGATGGATCGTAGTGACTGGAGTTCAGACGTGTGCTCTTCCGAT
hybrid_dual_128	AATGATACGGCGACCACCGAGATCTACACTTAAGTGCACACTCTTTCCCTACACGACTCGCCAAGCTGA	CAAGCAGAAGACGGCATACGAGATTTAAGTGCGTGACTGGAGTTCAGACGTGTGCTCTTCCGAT
hybrid_dual_129	AATGATACGGCGACCACCGAGATCTACACACAGGCTTACACTCTTTCCCTACACGACTCGCCAAGCTGA	CAAGCAGAAGACGGCATACGAGATACAGGCTTGTGACTGGAGTTCAGACGTGTGCTCTTCCGAT
hybrid_dual_130	AATGATACGGCGACCACCGAGATCTACACATCGGTCAACACTCTTTCCCTACACGACTCGCCAAGCTGA	CAAGCAGAAGACGGCATACGAGATATCGGTCAGTGACTGGAGTTCAGACGTGTGCTCTTCCGAT
hybrid_dual_131	AATGATACGGCGACCACCGAGATCTACACGACCACATACACTCTTTCCCTACACGACTCGCCAAGCTGA	CAAGCAGAAGACGGCATACGAGATGACCACATGTGACTGGAGTTCAGACGTGTGCTCTTCCGAT
hybrid_dual_132	AATGATACGGCGACCACCGAGATCTACACAACTTGGCACACTCTTTCCCTACACGACTCGCCAAGCTGA	CAAGCAGAAGACGGCATACGAGATAACTTGGCGTGACTGGAGTTCAGACGTGTGCTCTTCCGAT
hybrid_dual_133	AATGATACGGCGACCACCGAGATCTACACTATTCGACACACTCTTTCCCTACACGACTCGCCAAGCTGA	CAAGCAGAAGACGGCATACGAGATTATTCGACGTGACTGGAGTTCAGACGTGTGCTCTTCCGAT
hybrid_dual_134	AATGATACGGCGACCACCGAGATCTACACGGAGACTAACACTCTTTCCCTACACGACTCGCCAAGCTGA	CAAGCAGAAGACGGCATACGAGATGGAGACTAGTGACTGGAGTTCAGACGTGTGCTCTTCCGAT
hybrid_dual_135	AATGATACGGCGACCACCGAGATCTACACAGTCATGTACACTCTTTCCCTACACGACTCGCCAAGCTGA	CAAGCAGAAGACGGCATACGAGATAGTCATGTGTGACTGGAGTTCAGACGTGTGCTCTTCCGAT
hybrid_dual_136	AATGATACGGCGACCACCGAGATCTACACAGGTACGAACACTCTTTCCCTACACGACTCGCCAAGCTGA	CAAGCAGAAGACGGCATACGAGATAGGTACGAGTGACTGGAGTTCAGACGTGTGCTCTTCCGAT
hybrid_dual_137	AATGATACGGCGACCACCGAGATCTACACACGATCGAACACTCTTTCCCTACACGACTCGCCAAGCTGA	CAAGCAGAAGACGGCATACGAGATACGATCGAGTGACTGGAGTTCAGACGTGTGCTCTTCCGAT
hybrid_dual_138	AATGATACGGCGACCACCGAGATCTACACAGCAACTTACACTCTTTCCCTACACGACTCGCCAAGCTGA	CAAGCAGAAGACGGCATACGAGATAGCAACTTGTGACTGGAGTTCAGACGTGTGCTCTTCCGAT
hybrid_dual_139	AATGATACGGCGACCACCGAGATCTACACTACTGACAACACTCTTTCCCTACACGACTCGCCAAGCTGA	CAAGCAGAAGACGGCATACGAGATTACTGACAGTGACTGGAGTTCAGACGTGTGCTCTTCCGAT
hybrid_dual_140	AATGATACGGCGACCACCGAGATCTACACCTACGAACACACTCTTTCCCTACACGACTCGCCAAGCTGA	CAAGCAGAAGACGGCATACGAGATCTACGAACGTGACTGGAGTTCAGACGTGTGCTCTTCCGAT
hybrid_dual_141	AATGATACGGCGACCACCGAGATCTACACATCTAGAGACACTCTTTCCCTACACGACTCGCCAAGCTGA	CAAGCAGAAGACGGCATACGAGATATCTAGAGGTGACTGGAGTTCAGACGTGTGCTCTTCCGAT
hybrid_dual_142	AATGATACGGCGACCACCGAGATCTACACATCCTTGTACACTCTTTCCCTACACGACTCGCCAAGCTGA	CAAGCAGAAGACGGCATACGAGATATCCTTGTGTGACTGGAGTTCAGACGTGTGCTCTTCCGAT
hybrid_dual_143	AATGATACGGCGACCACCGAGATCTACACTTAATGCTACACTCTTTCCCTACACGACTCGCCAAGCTGA	CAAGCAGAAGACGGCATACGAGATTTAATGCTGTGACTGGAGTTCAGACGTGTGCTCTTCCGAT
hybrid_dual_144	AATGATACGGCGACCACCGAGATCTACACTTAACCTGACACTCTTTCCCTACACGACTCGCCAAGCTGA	CAAGCAGAAGACGGCATACGAGATTTAACCTGGTGACTGGAGTTCAGACGTGTGCTCTTCCGAT
hybrid_dual_145	AATGATACGGCGACCACCGAGATCTACACTAGACACCACACTCTTTCCCTACACGACTCGCCAAGCTGA	CAAGCAGAAGACGGCATACGAGATTAGACACCGTGACTGGAGTTCAGACGTGTGCTCTTCCGAT
hybrid_dual_146	AATGATACGGCGACCACCGAGATCTACACCCACAAGTACACTCTTTCCCTACACGACTCGCCAAGCTGA	CAAGCAGAAGACGGCATACGAGATCCACAAGTGTGACTGGAGTTCAGACGTGTGCTCTTCCGAT
hybrid_dual_147	AATGATACGGCGACCACCGAGATCTACACGCTAATCAACACTCTTTCCCTACACGACTCGCCAAGCTGA	CAAGCAGAAGACGGCATACGAGATGCTAATCAGTGACTGGAGTTCAGACGTGTGCTCTTCCGAT
hybrid_dual_148	AATGATACGGCGACCACCGAGATCTACACGTTGCTAGACACTCTTTCCCTACACGACTCGCCAAGCTGA	CAAGCAGAAGACGGCATACGAGATGTTGCTAGGTGACTGGAGTTCAGACGTGTGCTCTTCCGAT
hybrid_dual_149	AATGATACGGCGACCACCGAGATCTACACGTTGGCTAACACTCTTTCCCTACACGACTCGCCAAGCTGA	CAAGCAGAAGACGGCATACGAGATGTTGGCTAGTGACTGGAGTTCAGACGTGTGCTCTTCCGAT
hybrid_dual_150	AATGATACGGCGACCACCGAGATCTACACCATGTGAGACACTCTTTCCCTACACGACTCGCCAAGCTGA	CAAGCAGAAGACGGCATACGAGATCATGTGAGGTGACTGGAGTTCAGACGTGTGCTCTTCCGAT
hybrid_dual_151	AATGATACGGCGACCACCGAGATCTACACAACGAAGTACACTCTTTCCCTACACGACTCGCCAAGCTGA	CAAGCAGAAGACGGCATACGAGATAACGAAGTGTGACTGGAGTTCAGACGTGTGCTCTTCCGAT
hybrid_dual_152	AATGATACGGCGACCACCGAGATCTACACATTATCGGACACTCTTTCCCTACACGACTCGCCAAGCTGA	CAAGCAGAAGACGGCATACGAGATATTATCGGGTGACTGGAGTTCAGACGTGTGCTCTTCCGAT
hybrid_dual_153	AATGATACGGCGACCACCGAGATCTACACGTATTGCAACACTCTTTCCCTACACGACTCGCCAAGCTGA	CAAGCAGAAGACGGCATACGAGATGTATTGCAGTGACTGGAGTTCAGACGTGTGCTCTTCCGAT
hybrid_dual_154	AATGATACGGCGACCACCGAGATCTACACAGACTTCTACACTCTTTCCCTACACGACTCGCCAAGCTGA	CAAGCAGAAGACGGCATACGAGATAGACTTCTGTGACTGGAGTTCAGACGTGTGCTCTTCCGAT
hybrid_dual_155	AATGATACGGCGACCACCGAGATCTACACACCATGCTACACTCTTTCCCTACACGACTCGCCAAGCTGA	CAAGCAGAAGACGGCATACGAGATACCATGCTGTGACTGGAGTTCAGACGTGTGCTCTTCCGAT
hybrid_dual_156	AATGATACGGCGACCACCGAGATCTACACTGAGCATAACACTCTTTCCCTACACGACTCGCCAAGCTGA	CAAGCAGAAGACGGCATACGAGATTGAGCATAGTGACTGGAGTTCAGACGTGTGCTCTTCCGAT
hybrid_dual_157	AATGATACGGCGACCACCGAGATCTACACTAAGGCAAACACTCTTTCCCTACACGACTCGCCAAGCTGA	CAAGCAGAAGACGGCATACGAGATTAAGGCAAGTGACTGGAGTTCAGACGTGTGCTCTTCCGAT
hybrid_dual_158	AATGATACGGCGACCACCGAGATCTACACTCAATGAAACACTCTTTCCCTACACGACTCGCCAAGCTGA	CAAGCAGAAGACGGCATACGAGATTCAATGAAGTGACTGGAGTTCAGACGTGTGCTCTTCCGAT
hybrid_dual_159	AATGATACGGCGACCACCGAGATCTACACGTCAGACAACACTCTTTCCCTACACGACTCGCCAAGCTGA	CAAGCAGAAGACGGCATACGAGATGTCAGACAGTGACTGGAGTTCAGACGTGTGCTCTTCCGAT
hybrid_dual_160	AATGATACGGCGACCACCGAGATCTACACCATCTGTCACACTCTTTCCCTACACGACTCGCCAAGCTGA	CAAGCAGAAGACGGCATACGAGATCATCTGTCGTGACTGGAGTTCAGACGTGTGCTCTTCCGAT
hybrid_dual_161	AATGATACGGCGACCACCGAGATCTACACCGTGGATTACACTCTTTCCCTACACGACTCGCCAAGCTGA	CAAGCAGAAGACGGCATACGAGATCGTGGATTGTGACTGGAGTTCAGACGTGTGCTCTTCCGAT
hybrid_dual_162	AATGATACGGCGACCACCGAGATCTACACTCATGTCTACACTCTTTCCCTACACGACTCGCCAAGCTGA	CAAGCAGAAGACGGCATACGAGATTCATGTCTGTGACTGGAGTTCAGACGTGTGCTCTTCCGAT
hybrid_dual_163	AATGATACGGCGACCACCGAGATCTACACATCTCGTTACACTCTTTCCCTACACGACTCGCCAAGCTGA	CAAGCAGAAGACGGCATACGAGATATCTCGTTGTGACTGGAGTTCAGACGTGTGCTCTTCCGAT
hybrid_dual_164	AATGATACGGCGACCACCGAGATCTACACAGTACTCCACACTCTTTCCCTACACGACTCGCCAAGCTGA	CAAGCAGAAGACGGCATACGAGATAGTACTCCGTGACTGGAGTTCAGACGTGTGCTCTTCCGAT
hybrid_dual_165	AATGATACGGCGACCACCGAGATCTACACTCGGAACTACACTCTTTCCCTACACGACTCGCCAAGCTGA	CAAGCAGAAGACGGCATACGAGATTCGGAACTGTGACTGGAGTTCAGACGTGTGCTCTTCCGAT
hybrid_dual_166	AATGATACGGCGACCACCGAGATCTACACAAGCAATTACACTCTTTCCCTACACGACTCGCCAAGCTGA	CAAGCAGAAGACGGCATACGAGATAAGCAATTGTGACTGGAGTTCAGACGTGTGCTCTTCCGAT
hybrid_dual_167	AATGATACGGCGACCACCGAGATCTACACGTCTTGACACACTCTTTCCCTACACGACTCGCCAAGCTGA	CAAGCAGAAGACGGCATACGAGATGTCTTGACGTGACTGGAGTTCAGACGTGTGCTCTTCCGAT
hybrid_dual_168	AATGATACGGCGACCACCGAGATCTACACACTTCGTCACACTCTTTCCCTACACGACTCGCCAAGCTGA	CAAGCAGAAGACGGCATACGAGATACTTCGTCGTGACTGGAGTTCAGACGTGTGCTCTTCCGAT
hybrid_dual_169	AATGATACGGCGACCACCGAGATCTACACTGCAGTTAACACTCTTTCCCTACACGACTCGCCAAGCTGA	CAAGCAGAAGACGGCATACGAGATTGCAGTTAGTGACTGGAGTTCAGACGTGTGCTCTTCCGAT
hybrid_dual_170	AATGATACGGCGACCACCGAGATCTACACCGTAACGAACACTCTTTCCCTACACGACTCGCCAAGCTGA	CAAGCAGAAGACGGCATACGAGATCGTAACGAGTGACTGGAGTTCAGACGTGTGCTCTTCCGAT
hybrid_dual_171	AATGATACGGCGACCACCGAGATCTACACTTAGCACCACACTCTTTCCCTACACGACTCGCCAAGCTGA	CAAGCAGAAGACGGCATACGAGATTTAGCACCGTGACTGGAGTTCAGACGTGTGCTCTTCCGAT
hybrid_dual_172	AATGATACGGCGACCACCGAGATCTACACGCGATCTTACACTCTTTCCCTACACGACTCGCCAAGCTGA	CAAGCAGAAGACGGCATACGAGATGCGATCTTGTGACTGGAGTTCAGACGTGTGCTCTTCCGAT
hybrid_dual_173	AATGATACGGCGACCACCGAGATCTACACCGCATATGACACTCTTTCCCTACACGACTCGCCAAGCTGA	CAAGCAGAAGACGGCATACGAGATCGCATATGGTGACTGGAGTTCAGACGTGTGCTCTTCCGAT
hybrid_dual_174	AATGATACGGCGACCACCGAGATCTACACACCAGGTAACACTCTTTCCCTACACGACTCGCCAAGCTGA	CAAGCAGAAGACGGCATACGAGATACCAGGTAGTGACTGGAGTTCAGACGTGTGCTCTTCCGAT
hybrid_dual_175	AATGATACGGCGACCACCGAGATCTACACTCATAGAGACACTCTTTCCCTACACGACTCGCCAAGCTGA	CAAGCAGAAGACGGCATACGAGATTCATAGAGGTGACTGGAGTTCAGACGTGTGCTCTTCCGAT
hybrid_dual_176	AATGATACGGCGACCACCGAGATCTACACTACAATGTACACTCTTTCCCTACACGACTCGCCAAGCTGA	CAAGCAGAAGACGGCATACGAGATTACAATGTGTGACTGGAGTTCAGACGTGTGCTCTTCCGAT
hybrid_dual_177	AATGATACGGCGACCACCGAGATCTACACATAAGCAGACACTCTTTCCCTACACGACTCGCCAAGCTGA	CAAGCAGAAGACGGCATACGAGATATAAGCAGGTGACTGGAGTTCAGACGTGTGCTCTTCCGAT
hybrid_dual_178	AATGATACGGCGACCACCGAGATCTACACTGAACGAGACACTCTTTCCCTACACGACTCGCCAAGCTGA	CAAGCAGAAGACGGCATACGAGATTGAACGAGGTGACTGGAGTTCAGACGTGTGCTCTTCCGAT
hybrid_dual_179	AATGATACGGCGACCACCGAGATCTACACGATTCCTAACACTCTTTCCCTACACGACTCGCCAAGCTGA	CAAGCAGAAGACGGCATACGAGATGATTCCTAGTGACTGGAGTTCAGACGTGTGCTCTTCCGAT
hybrid_dual_180	AATGATACGGCGACCACCGAGATCTACACCAGAGTGAACACTCTTTCCCTACACGACTCGCCAAGCTGA	CAAGCAGAAGACGGCATACGAGATCAGAGTGAGTGACTGGAGTTCAGACGTGTGCTCTTCCGAT
hybrid_dual_181	AATGATACGGCGACCACCGAGATCTACACAGATAACCACACTCTTTCCCTACACGACTCGCCAAGCTGA	CAAGCAGAAGACGGCATACGAGATAGATAACCGTGACTGGAGTTCAGACGTGTGCTCTTCCGAT
hybrid_dual_182	AATGATACGGCGACCACCGAGATCTACACGAGTAACTACACTCTTTCCCTACACGACTCGCCAAGCTGA	CAAGCAGAAGACGGCATACGAGATGAGTAACTGTGACTGGAGTTCAGACGTGTGCTCTTCCGAT
hybrid_dual_183	AATGATACGGCGACCACCGAGATCTACACATACCTGGACACTCTTTCCCTACACGACTCGCCAAGCTGA	CAAGCAGAAGACGGCATACGAGATATACCTGGGTGACTGGAGTTCAGACGTGTGCTCTTCCGAT
hybrid_dual_184	AATGATACGGCGACCACCGAGATCTACACGCTAGTTGACACTCTTTCCCTACACGACTCGCCAAGCTGA	CAAGCAGAAGACGGCATACGAGATGCTAGTTGGTGACTGGAGTTCAGACGTGTGCTCTTCCGAT
hybrid_dual_185	AATGATACGGCGACCACCGAGATCTACACTAGTGCGAACACTCTTTCCCTACACGACTCGCCAAGCTGA	CAAGCAGAAGACGGCATACGAGATTAGTGCGAGTGACTGGAGTTCAGACGTGTGCTCTTCCGAT
hybrid_dual_186	AATGATACGGCGACCACCGAGATCTACACACTCTGACACACTCTTTCCCTACACGACTCGCCAAGCTGA	CAAGCAGAAGACGGCATACGAGATACTCTGACGTGACTGGAGTTCAGACGTGTGCTCTTCCGAT
hybrid_dual_187	AATGATACGGCGACCACCGAGATCTACACCTCTAATGACACTCTTTCCCTACACGACTCGCCAAGCTGA	CAAGCAGAAGACGGCATACGAGATCTCTAATGGTGACTGGAGTTCAGACGTGTGCTCTTCCGAT
hybrid_dual_188	AATGATACGGCGACCACCGAGATCTACACCATAGACGACACTCTTTCCCTACACGACTCGCCAAGCTGA	CAAGCAGAAGACGGCATACGAGATCATAGACGGTGACTGGAGTTCAGACGTGTGCTCTTCCGAT
hybrid_dual_189	AATGATACGGCGACCACCGAGATCTACACACCACTGAACACTCTTTCCCTACACGACTCGCCAAGCTGA	CAAGCAGAAGACGGCATACGAGATACCACTGAGTGACTGGAGTTCAGACGTGTGCTCTTCCGAT
hybrid_dual_190	AATGATACGGCGACCACCGAGATCTACACCATCAATGACACTCTTTCCCTACACGACTCGCCAAGCTGA	CAAGCAGAAGACGGCATACGAGATCATCAATGGTGACTGGAGTTCAGACGTGTGCTCTTCCGAT
hybrid_dual_191	AATGATACGGCGACCACCGAGATCTACACAACGCTCTACACTCTTTCCCTACACGACTCGCCAAGCTGA	CAAGCAGAAGACGGCATACGAGATAACGCTCTGTGACTGGAGTTCAGACGTGTGCTCTTCCGAT
hybrid_dual_192	AATGATACGGCGACCACCGAGATCTACACATACGCCTACACTCTTTCCCTACACGACTCGCCAAGCTGA	CAAGCAGAAGACGGCATACGAGATATACGCCTGTGACTGGAGTTCAGACGTGTGCTCTTCCGAT
hybrid_dual_193	AATGATACGGCGACCACCGAGATCTACACCTCTAGCAACACTCTTTCCCTACACGACTCGCCAAGCTGA	CAAGCAGAAGACGGCATACGAGATCTCTAGCAGTGACTGGAGTTCAGACGTGTGCTCTTCCGAT
hybrid_dual_194	AATGATACGGCGACCACCGAGATCTACACGGTGAACAACACTCTTTCCCTACACGACTCGCCAAGCTGA	CAAGCAGAAGACGGCATACGAGATGGTGAACAGTGACTGGAGTTCAGACGTGTGCTCTTCCGAT
hybrid_dual_195	AATGATACGGCGACCACCGAGATCTACACAGCTCTCAACACTCTTTCCCTACACGACTCGCCAAGCTGA	CAAGCAGAAGACGGCATACGAGATAGCTCTCAGTGACTGGAGTTCAGACGTGTGCTCTTCCGAT
hybrid_dual_196	AATGATACGGCGACCACCGAGATCTACACTGAGTGACACACTCTTTCCCTACACGACTCGCCAAGCTGA	CAAGCAGAAGACGGCATACGAGATTGAGTGACGTGACTGGAGTTCAGACGTGTGCTCTTCCGAT
hybrid_dual_197	AATGATACGGCGACCACCGAGATCTACACACGCTTATACACTCTTTCCCTACACGACTCGCCAAGCTGA	CAAGCAGAAGACGGCATACGAGATACGCTTATGTGACTGGAGTTCAGACGTGTGCTCTTCCGAT
hybrid_dual_198	AATGATACGGCGACCACCGAGATCTACACCAGATAGTACACTCTTTCCCTACACGACTCGCCAAGCTGA	CAAGCAGAAGACGGCATACGAGATCAGATAGTGTGACTGGAGTTCAGACGTGTGCTCTTCCGAT
hybrid_dual_199	AATGATACGGCGACCACCGAGATCTACACGTCACCATACACTCTTTCCCTACACGACTCGCCAAGCTGA	CAAGCAGAAGACGGCATACGAGATGTCACCATGTGACTGGAGTTCAGACGTGTGCTCTTCCGAT
hybrid_dual_200	AATGATACGGCGACCACCGAGATCTACACTGGTCGAAACACTCTTTCCCTACACGACTCGCCAAGCTGA	CAAGCAGAAGACGGCATACGAGATTGGTCGAAGTGACTGGAGTTCAGACGTGTGCTCTTCCGAT
hybrid_dual_201	AATGATACGGCGACCACCGAGATCTACACGCAATATAACACTCTTTCCCTACACGACTCGCCAAGCTGA	CAAGCAGAAGACGGCATACGAGATGCAATATAGTGACTGGAGTTCAGACGTGTGCTCTTCCGAT
hybrid_dual_202	AATGATACGGCGACCACCGAGATCTACACCACATGCAACACTCTTTCCCTACACGACTCGCCAAGCTGA	CAAGCAGAAGACGGCATACGAGATCACATGCAGTGACTGGAGTTCAGACGTGTGCTCTTCCGAT
hybrid_dual_203	AATGATACGGCGACCACCGAGATCTACACTCCTTCGAACACTCTTTCCCTACACGACTCGCCAAGCTGA	CAAGCAGAAGACGGCATACGAGATTCCTTCGAGTGACTGGAGTTCAGACGTGTGCTCTTCCGAT
hybrid_dual_204	AATGATACGGCGACCACCGAGATCTACACCTGATGTAACACTCTTTCCCTACACGACTCGCCAAGCTGA	CAAGCAGAAGACGGCATACGAGATCTGATGTAGTGACTGGAGTTCAGACGTGTGCTCTTCCGAT
hybrid_dual_205	AATGATACGGCGACCACCGAGATCTACACCACTGCAAACACTCTTTCCCTACACGACTCGCCAAGCTGA	CAAGCAGAAGACGGCATACGAGATCACTGCAAGTGACTGGAGTTCAGACGTGTGCTCTTCCGAT
hybrid_dual_206	AATGATACGGCGACCACCGAGATCTACACTCGGAGAAACACTCTTTCCCTACACGACTCGCCAAGCTGA	CAAGCAGAAGACGGCATACGAGATTCGGAGAAGTGACTGGAGTTCAGACGTGTGCTCTTCCGAT
hybrid_dual_207	AATGATACGGCGACCACCGAGATCTACACCGGTATGTACACTCTTTCCCTACACGACTCGCCAAGCTGA	CAAGCAGAAGACGGCATACGAGATCGGTATGTGTGACTGGAGTTCAGACGTGTGCTCTTCCGAT
hybrid_dual_208	AATGATACGGCGACCACCGAGATCTACACCTGAGCTTACACTCTTTCCCTACACGACTCGCCAAGCTGA	CAAGCAGAAGACGGCATACGAGATCTGAGCTTGTGACTGGAGTTCAGACGTGTGCTCTTCCGAT
hybrid_dual_209	AATGATACGGCGACCACCGAGATCTACACCTTGGTACACACTCTTTCCCTACACGACTCGCCAAGCTGA	CAAGCAGAAGACGGCATACGAGATCTTGGTACGTGACTGGAGTTCAGACGTGTGCTCTTCCGAT
hybrid_dual_210	AATGATACGGCGACCACCGAGATCTACACCTGACAATACACTCTTTCCCTACACGACTCGCCAAGCTGA	CAAGCAGAAGACGGCATACGAGATCTGACAATGTGACTGGAGTTCAGACGTGTGCTCTTCCGAT
hybrid_dual_211	AATGATACGGCGACCACCGAGATCTACACTGGTACAGACACTCTTTCCCTACACGACTCGCCAAGCTGA	CAAGCAGAAGACGGCATACGAGATTGGTACAGGTGACTGGAGTTCAGACGTGTGCTCTTCCGAT
hybrid_dual_212	AATGATACGGCGACCACCGAGATCTACACGGTCTCAAACACTCTTTCCCTACACGACTCGCCAAGCTGA	CAAGCAGAAGACGGCATACGAGATGGTCTCAAGTGACTGGAGTTCAGACGTGTGCTCTTCCGAT
hybrid_dual_213	AATGATACGGCGACCACCGAGATCTACACTGGCTAATACACTCTTTCCCTACACGACTCGCCAAGCTGA	CAAGCAGAAGACGGCATACGAGATTGGCTAATGTGACTGGAGTTCAGACGTGTGCTCTTCCGAT
hybrid_dual_214	AATGATACGGCGACCACCGAGATCTACACAGAGGATCACACTCTTTCCCTACACGACTCGCCAAGCTGA	CAAGCAGAAGACGGCATACGAGATAGAGGATCGTGACTGGAGTTCAGACGTGTGCTCTTCCGAT
hybrid_dual_215	AATGATACGGCGACCACCGAGATCTACACCGAATACAACACTCTTTCCCTACACGACTCGCCAAGCTGA	CAAGCAGAAGACGGCATACGAGATCGAATACAGTGACTGGAGTTCAGACGTGTGCTCTTCCGAT
hybrid_dual_216	AATGATACGGCGACCACCGAGATCTACACAGCGTTACACACTCTTTCCCTACACGACTCGCCAAGCTGA	CAAGCAGAAGACGGCATACGAGATAGCGTTACGTGACTGGAGTTCAGACGTGTGCTCTTCCGAT
hybrid_dual_217	AATGATACGGCGACCACCGAGATCTACACTGACCTCAACACTCTTTCCCTACACGACTCGCCAAGCTGA	CAAGCAGAAGACGGCATACGAGATTGACCTCAGTGACTGGAGTTCAGACGTGTGCTCTTCCGAT
hybrid_dual_218	AATGATACGGCGACCACCGAGATCTACACTAGTTGCCACACTCTTTCCCTACACGACTCGCCAAGCTGA	CAAGCAGAAGACGGCATACGAGATTAGTTGCCGTGACTGGAGTTCAGACGTGTGCTCTTCCGAT
hybrid_dual_219	AATGATACGGCGACCACCGAGATCTACACGTTGCAGTACACTCTTTCCCTACACGACTCGCCAAGCTGA	CAAGCAGAAGACGGCATACGAGATGTTGCAGTGTGACTGGAGTTCAGACGTGTGCTCTTCCGAT
hybrid_dual_220	AATGATACGGCGACCACCGAGATCTACACATAGAGGCACACTCTTTCCCTACACGACTCGCCAAGCTGA	CAAGCAGAAGACGGCATACGAGATATAGAGGCGTGACTGGAGTTCAGACGTGTGCTCTTCCGAT
hybrid_dual_221	AATGATACGGCGACCACCGAGATCTACACCTTGACTGACACTCTTTCCCTACACGACTCGCCAAGCTGA	CAAGCAGAAGACGGCATACGAGATCTTGACTGGTGACTGGAGTTCAGACGTGTGCTCTTCCGAT
hybrid_dual_222	AATGATACGGCGACCACCGAGATCTACACAACCTCGAACACTCTTTCCCTACACGACTCGCCAAGCTGA	CAAGCAGAAGACGGCATACGAGATAACCTCGAGTGACTGGAGTTCAGACGTGTGCTCTTCCGAT
hybrid_dual_223	AATGATACGGCGACCACCGAGATCTACACTCAACCGAACACTCTTTCCCTACACGACTCGCCAAGCTGA	CAAGCAGAAGACGGCATACGAGATTCAACCGAGTGACTGGAGTTCAGACGTGTGCTCTTCCGAT
hybrid_dual_224	AATGATACGGCGACCACCGAGATCTACACGCTATGGAACACTCTTTCCCTACACGACTCGCCAAGCTGA	CAAGCAGAAGACGGCATACGAGATGCTATGGAGTGACTGGAGTTCAGACGTGTGCTCTTCCGAT
hybrid_dual_225	AATGATACGGCGACCACCGAGATCTACACTCTTGACCACACTCTTTCCCTACACGACTCGCCAAGCTGA	CAAGCAGAAGACGGCATACGAGATTCTTGACCGTGACTGGAGTTCAGACGTGTGCTCTTCCGAT
hybrid_dual_226	AATGATACGGCGACCACCGAGATCTACACACATGGATACACTCTTTCCCTACACGACTCGCCAAGCTGA	CAAGCAGAAGACGGCATACGAGATACATGGATGTGACTGGAGTTCAGACGTGTGCTCTTCCGAT
hybrid_dual_227	AATGATACGGCGACCACCGAGATCTACACATGACAGCACACTCTTTCCCTACACGACTCGCCAAGCTGA	CAAGCAGAAGACGGCATACGAGATATGACAGCGTGACTGGAGTTCAGACGTGTGCTCTTCCGAT
hybrid_dual_228	AATGATACGGCGACCACCGAGATCTACACAACTCCTGACACTCTTTCCCTACACGACTCGCCAAGCTGA	CAAGCAGAAGACGGCATACGAGATAACTCCTGGTGACTGGAGTTCAGACGTGTGCTCTTCCGAT
hybrid_dual_229	AATGATACGGCGACCACCGAGATCTACACACTTAAGGACACTCTTTCCCTACACGACTCGCCAAGCTGA	CAAGCAGAAGACGGCATACGAGATACTTAAGGGTGACTGGAGTTCAGACGTGTGCTCTTCCGAT
hybrid_dual_230	AATGATACGGCGACCACCGAGATCTACACTCTTGCATACACTCTTTCCCTACACGACTCGCCAAGCTGA	CAAGCAGAAGACGGCATACGAGATTCTTGCATGTGACTGGAGTTCAGACGTGTGCTCTTCCGAT
hybrid_dual_231	AATGATACGGCGACCACCGAGATCTACACGACTGTTCACACTCTTTCCCTACACGACTCGCCAAGCTGA	CAAGCAGAAGACGGCATACGAGATGACTGTTCGTGACTGGAGTTCAGACGTGTGCTCTTCCGAT
hybrid_dual_232	AATGATACGGCGACCACCGAGATCTACACACTGACCTACACTCTTTCCCTACACGACTCGCCAAGCTGA	CAAGCAGAAGACGGCATACGAGATACTGACCTGTGACTGGAGTTCAGACGTGTGCTCTTCCGAT
hybrid_dual_233	AATGATACGGCGACCACCGAGATCTACACTGTGTCCAACACTCTTTCCCTACACGACTCGCCAAGCTGA	CAAGCAGAAGACGGCATACGAGATTGTGTCCAGTGACTGGAGTTCAGACGTGTGCTCTTCCGAT
hybrid_dual_234	AATGATACGGCGACCACCGAGATCTACACCCTGTCATACACTCTTTCCCTACACGACTCGCCAAGCTGA	CAAGCAGAAGACGGCATACGAGATCCTGTCATGTGACTGGAGTTCAGACGTGTGCTCTTCCGAT
hybrid_dual_235	AATGATACGGCGACCACCGAGATCTACACATGTACTTACACTCTTTCCCTACACGACTCGCCAAGCTGA	CAAGCAGAAGACGGCATACGAGATATGTACTTGTGACTGGAGTTCAGACGTGTGCTCTTCCGAT
hybrid_dual_236	AATGATACGGCGACCACCGAGATCTACACGAATAATCACACTCTTTCCCTACACGACTCGCCAAGCTGA	CAAGCAGAAGACGGCATACGAGATGAATAATCGTGACTGGAGTTCAGACGTGTGCTCTTCCGAT
hybrid_dual_237	AATGATACGGCGACCACCGAGATCTACACGTCTATGCACACTCTTTCCCTACACGACTCGCCAAGCTGA	CAAGCAGAAGACGGCATACGAGATGTCTATGCGTGACTGGAGTTCAGACGTGTGCTCTTCCGAT
hybrid_dual_238	AATGATACGGCGACCACCGAGATCTACACCCTTAGAAACACTCTTTCCCTACACGACTCGCCAAGCTGA	CAAGCAGAAGACGGCATACGAGATCCTTAGAAGTGACTGGAGTTCAGACGTGTGCTCTTCCGAT
hybrid_dual_239	AATGATACGGCGACCACCGAGATCTACACGAATTCGCACACTCTTTCCCTACACGACTCGCCAAGCTGA	CAAGCAGAAGACGGCATACGAGATGAATTCGCGTGACTGGAGTTCAGACGTGTGCTCTTCCGAT
hybrid_dual_240	AATGATACGGCGACCACCGAGATCTACACCTAGTCCTACACTCTTTCCCTACACGACTCGCCAAGCTGA	CAAGCAGAAGACGGCATACGAGATCTAGTCCTGTGACTGGAGTTCAGACGTGTGCTCTTCCGAT
hybrid_dual_241	AATGATACGGCGACCACCGAGATCTACACTCAGAGGTACACTCTTTCCCTACACGACTCGCCAAGCTGA	CAAGCAGAAGACGGCATACGAGATTCAGAGGTGTGACTGGAGTTCAGACGTGTGCTCTTCCGAT
hybrid_dual_242	AATGATACGGCGACCACCGAGATCTACACGACATTCTACACTCTTTCCCTACACGACTCGCCAAGCTGA	CAAGCAGAAGACGGCATACGAGATGACATTCTGTGACTGGAGTTCAGACGTGTGCTCTTCCGAT
hybrid_dual_243	AATGATACGGCGACCACCGAGATCTACACCTAACACGACACTCTTTCCCTACACGACTCGCCAAGCTGA	CAAGCAGAAGACGGCATACGAGATCTAACACGGTGACTGGAGTTCAGACGTGTGCTCTTCCGAT
hybrid_dual_244	AATGATACGGCGACCACCGAGATCTACACGTGTGATCACACTCTTTCCCTACACGACTCGCCAAGCTGA	CAAGCAGAAGACGGCATACGAGATGTGTGATCGTGACTGGAGTTCAGACGTGTGCTCTTCCGAT
hybrid_dual_245	AATGATACGGCGACCACCGAGATCTACACCTGTTCACACACTCTTTCCCTACACGACTCGCCAAGCTGA	CAAGCAGAAGACGGCATACGAGATCTGTTCACGTGACTGGAGTTCAGACGTGTGCTCTTCCGAT
hybrid_dual_246	AATGATACGGCGACCACCGAGATCTACACGGTCAGTTACACTCTTTCCCTACACGACTCGCCAAGCTGA	CAAGCAGAAGACGGCATACGAGATGGTCAGTTGTGACTGGAGTTCAGACGTGTGCTCTTCCGAT
hybrid_dual_247	AATGATACGGCGACCACCGAGATCTACACAACCGATCACACTCTTTCCCTACACGACTCGCCAAGCTGA	CAAGCAGAAGACGGCATACGAGATAACCGATCGTGACTGGAGTTCAGACGTGTGCTCTTCCGAT
hybrid_dual_248	AATGATACGGCGACCACCGAGATCTACACCAGCTAAGACACTCTTTCCCTACACGACTCGCCAAGCTGA	CAAGCAGAAGACGGCATACGAGATCAGCTAAGGTGACTGGAGTTCAGACGTGTGCTCTTCCGAT
hybrid_dual_249	AATGATACGGCGACCACCGAGATCTACACGATCCATTACACTCTTTCCCTACACGACTCGCCAAGCTGA	CAAGCAGAAGACGGCATACGAGATGATCCATTGTGACTGGAGTTCAGACGTGTGCTCTTCCGAT
hybrid_dual_250	AATGATACGGCGACCACCGAGATCTACACCACGATACACACTCTTTCCCTACACGACTCGCCAAGCTGA	CAAGCAGAAGACGGCATACGAGATCACGATACGTGACTGGAGTTCAGACGTGTGCTCTTCCGAT
hybrid_dual_251	AATGATACGGCGACCACCGAGATCTACACACATGCGAACACTCTTTCCCTACACGACTCGCCAAGCTGA	CAAGCAGAAGACGGCATACGAGATACATGCGAGTGACTGGAGTTCAGACGTGTGCTCTTCCGAT
hybrid_dual_252	AATGATACGGCGACCACCGAGATCTACACGCTTATGTACACTCTTTCCCTACACGACTCGCCAAGCTGA	CAAGCAGAAGACGGCATACGAGATGCTTATGTGTGACTGGAGTTCAGACGTGTGCTCTTCCGAT
hybrid_dual_253	AATGATACGGCGACCACCGAGATCTACACTGACAGGAACACTCTTTCCCTACACGACTCGCCAAGCTGA	CAAGCAGAAGACGGCATACGAGATTGACAGGAGTGACTGGAGTTCAGACGTGTGCTCTTCCGAT
hybrid_dual_254	AATGATACGGCGACCACCGAGATCTACACAAGATACGACACTCTTTCCCTACACGACTCGCCAAGCTGA	CAAGCAGAAGACGGCATACGAGATAAGATACGGTGACTGGAGTTCAGACGTGTGCTCTTCCGAT
hybrid_dual_255	AATGATACGGCGACCACCGAGATCTACACGATGGACTACACTCTTTCCCTACACGACTCGCCAAGCTGA	CAAGCAGAAGACGGCATACGAGATGATGGACTGTGACTGGAGTTCAGACGTGTGCTCTTCCGAT
hybrid_dual_256	AATGATACGGCGACCACCGAGATCTACACGAAGTTCGACACTCTTTCCCTACACGACTCGCCAAGCTGA	CAAGCAGAAGACGGCATACGAGATGAAGTTCGGTGACTGGAGTTCAGACGTGTGCTCTTCCGAT
hybrid_dual_257	AATGATACGGCGACCACCGAGATCTACACCGATCAACACACTCTTTCCCTACACGACTCGCCAAGCTGA	CAAGCAGAAGACGGCATACGAGATCGATCAACGTGACTGGAGTTCAGACGTGTGCTCTTCCGAT
hybrid_dual_258	AATGATACGGCGACCACCGAGATCTACACGCCTACAAACACTCTTTCCCTACACGACTCGCCAAGCTGA	CAAGCAGAAGACGGCATACGAGATGCCTACAAGTGACTGGAGTTCAGACGTGTGCTCTTCCGAT
hybrid_dual_259	AATGATACGGCGACCACCGAGATCTACACATTAGATCACACTCTTTCCCTACACGACTCGCCAAGCTGA	CAAGCAGAAGACGGCATACGAGATATTAGATCGTGACTGGAGTTCAGACGTGTGCTCTTCCGAT
hybrid_dual_260	AATGATACGGCGACCACCGAGATCTACACACTTGTAGACACTCTTTCCCTACACGACTCGCCAAGCTGA	CAAGCAGAAGACGGCATACGAGATACTTGTAGGTGACTGGAGTTCAGACGTGTGCTCTTCCGAT
hybrid_dual_261	AATGATACGGCGACCACCGAGATCTACACTACATGATACACTCTTTCCCTACACGACTCGCCAAGCTGA	CAAGCAGAAGACGGCATACGAGATTACATGATGTGACTGGAGTTCAGACGTGTGCTCTTCCGAT
hybrid_dual_262	AATGATACGGCGACCACCGAGATCTACACCTAGAATCACACTCTTTCCCTACACGACTCGCCAAGCTGA	CAAGCAGAAGACGGCATACGAGATCTAGAATCGTGACTGGAGTTCAGACGTGTGCTCTTCCGAT
hybrid_dual_263	AATGATACGGCGACCACCGAGATCTACACATGGTTCGACACTCTTTCCCTACACGACTCGCCAAGCTGA	CAAGCAGAAGACGGCATACGAGATATGGTTCGGTGACTGGAGTTCAGACGTGTGCTCTTCCGAT
hybrid_dual_264	AATGATACGGCGACCACCGAGATCTACACGGCATCTAACACTCTTTCCCTACACGACTCGCCAAGCTGA	CAAGCAGAAGACGGCATACGAGATGGCATCTAGTGACTGGAGTTCAGACGTGTGCTCTTCCGAT
hybrid_dual_265	AATGATACGGCGACCACCGAGATCTACACCATTACGGACACTCTTTCCCTACACGACTCGCCAAGCTGA	CAAGCAGAAGACGGCATACGAGATCATTACGGGTGACTGGAGTTCAGACGTGTGCTCTTCCGAT
hybrid_dual_266	AATGATACGGCGACCACCGAGATCTACACGTTACGTTACACTCTTTCCCTACACGACTCGCCAAGCTGA	CAAGCAGAAGACGGCATACGAGATGTTACGTTGTGACTGGAGTTCAGACGTGTGCTCTTCCGAT
hybrid_dual_267	AATGATACGGCGACCACCGAGATCTACACGGATTCCTACACTCTTTCCCTACACGACTCGCCAAGCTGA	CAAGCAGAAGACGGCATACGAGATGGATTCCTGTGACTGGAGTTCAGACGTGTGCTCTTCCGAT
hybrid_dual_268	AATGATACGGCGACCACCGAGATCTACACTCGATTCAACACTCTTTCCCTACACGACTCGCCAAGCTGA	CAAGCAGAAGACGGCATACGAGATTCGATTCAGTGACTGGAGTTCAGACGTGTGCTCTTCCGAT
hybrid_dual_269	AATGATACGGCGACCACCGAGATCTACACTTGCACACACACTCTTTCCCTACACGACTCGCCAAGCTGA	CAAGCAGAAGACGGCATACGAGATTTGCACACGTGACTGGAGTTCAGACGTGTGCTCTTCCGAT
hybrid_dual_270	AATGATACGGCGACCACCGAGATCTACACATACGTAAACACTCTTTCCCTACACGACTCGCCAAGCTGA	CAAGCAGAAGACGGCATACGAGATATACGTAAGTGACTGGAGTTCAGACGTGTGCTCTTCCGAT
hybrid_dual_271	AATGATACGGCGACCACCGAGATCTACACACGAAGATACACTCTTTCCCTACACGACTCGCCAAGCTGA	CAAGCAGAAGACGGCATACGAGATACGAAGATGTGACTGGAGTTCAGACGTGTGCTCTTCCGAT
hybrid_dual_272	AATGATACGGCGACCACCGAGATCTACACGCGTCATAACACTCTTTCCCTACACGACTCGCCAAGCTGA	CAAGCAGAAGACGGCATACGAGATGCGTCATAGTGACTGGAGTTCAGACGTGTGCTCTTCCGAT
hybrid_dual_273	AATGATACGGCGACCACCGAGATCTACACGTTCGGAAACACTCTTTCCCTACACGACTCGCCAAGCTGA	CAAGCAGAAGACGGCATACGAGATGTTCGGAAGTGACTGGAGTTCAGACGTGTGCTCTTCCGAT
hybrid_dual_274	AATGATACGGCGACCACCGAGATCTACACATTGTGCCACACTCTTTCCCTACACGACTCGCCAAGCTGA	CAAGCAGAAGACGGCATACGAGATATTGTGCCGTGACTGGAGTTCAGACGTGTGCTCTTCCGAT
hybrid_dual_275	AATGATACGGCGACCACCGAGATCTACACTGGATCAAACACTCTTTCCCTACACGACTCGCCAAGCTGA	CAAGCAGAAGACGGCATACGAGATTGGATCAAGTGACTGGAGTTCAGACGTGTGCTCTTCCGAT
hybrid_dual_276	AATGATACGGCGACCACCGAGATCTACACTACAACTGACACTCTTTCCCTACACGACTCGCCAAGCTGA	CAAGCAGAAGACGGCATACGAGATTACAACTGGTGACTGGAGTTCAGACGTGTGCTCTTCCGAT
hybrid_dual_277	AATGATACGGCGACCACCGAGATCTACACGAAGACGTACACTCTTTCCCTACACGACTCGCCAAGCTGA	CAAGCAGAAGACGGCATACGAGATGAAGACGTGTGACTGGAGTTCAGACGTGTGCTCTTCCGAT
hybrid_dual_278	AATGATACGGCGACCACCGAGATCTACACCGACGATAACACTCTTTCCCTACACGACTCGCCAAGCTGA	CAAGCAGAAGACGGCATACGAGATCGACGATAGTGACTGGAGTTCAGACGTGTGCTCTTCCGAT
hybrid_dual_279	AATGATACGGCGACCACCGAGATCTACACATCTTCCGACACTCTTTCCCTACACGACTCGCCAAGCTGA	CAAGCAGAAGACGGCATACGAGATATCTTCCGGTGACTGGAGTTCAGACGTGTGCTCTTCCGAT
hybrid_dual_280	AATGATACGGCGACCACCGAGATCTACACTACTGGAGACACTCTTTCCCTACACGACTCGCCAAGCTGA	CAAGCAGAAGACGGCATACGAGATTACTGGAGGTGACTGGAGTTCAGACGTGTGCTCTTCCGAT
hybrid_dual_281	AATGATACGGCGACCACCGAGATCTACACTGAATTCCACACTCTTTCCCTACACGACTCGCCAAGCTGA	CAAGCAGAAGACGGCATACGAGATTGAATTCCGTGACTGGAGTTCAGACGTGTGCTCTTCCGAT
hybrid_dual_282	AATGATACGGCGACCACCGAGATCTACACATCGCTTGACACTCTTTCCCTACACGACTCGCCAAGCTGA	CAAGCAGAAGACGGCATACGAGATATCGCTTGGTGACTGGAGTTCAGACGTGTGCTCTTCCGAT
hybrid_dual_283	AATGATACGGCGACCACCGAGATCTACACGCAATTGGACACTCTTTCCCTACACGACTCGCCAAGCTGA	CAAGCAGAAGACGGCATACGAGATGCAATTGGGTGACTGGAGTTCAGACGTGTGCTCTTCCGAT
hybrid_dual_284	AATGATACGGCGACCACCGAGATCTACACATCTGCGTACACTCTTTCCCTACACGACTCGCCAAGCTGA	CAAGCAGAAGACGGCATACGAGATATCTGCGTGTGACTGGAGTTCAGACGTGTGCTCTTCCGAT
hybrid_dual_285	AATGATACGGCGACCACCGAGATCTACACAAGCTTGGACACTCTTTCCCTACACGACTCGCCAAGCTGA	CAAGCAGAAGACGGCATACGAGATAAGCTTGGGTGACTGGAGTTCAGACGTGTGCTCTTCCGAT
hybrid_dual_286	AATGATACGGCGACCACCGAGATCTACACGAGAATCCACACTCTTTCCCTACACGACTCGCCAAGCTGA	CAAGCAGAAGACGGCATACGAGATGAGAATCCGTGACTGGAGTTCAGACGTGTGCTCTTCCGAT
hybrid_dual_287	AATGATACGGCGACCACCGAGATCTACACTACAGAACACACTCTTTCCCTACACGACTCGCCAAGCTGA	CAAGCAGAAGACGGCATACGAGATTACAGAACGTGACTGGAGTTCAGACGTGTGCTCTTCCGAT
hybrid_dual_288	AATGATACGGCGACCACCGAGATCTACACTCGAGATAACACTCTTTCCCTACACGACTCGCCAAGCTGA	CAAGCAGAAGACGGCATACGAGATTCGAGATAGTGACTGGAGTTCAGACGTGTGCTCTTCCGAT
