# Supplementary material for: Low Complexity of Infection Is Associated With Molecular Persistence of Plasmodium falciparum in Kenya and Tanzania
Source: Front Epidemiol. 2022 Jun 6;2:852237. doi: 10.3389/fepid.2022.852237 (PMC10910917; doi:10.3389/fepid.2022.852237)
Supplement: Supplementary file 2 [file Table_2.XLSX]

## Sheet: Sheet1
Supplementary Table
Design of Human Genotyping MIPs
The design of each MIP used to genotype target mutations is provided. Key: MIP: unique identifier for individual probe; Gene: targeted gene; Targets: SNPs covered, SNP IDs: dbSNP identifiers for targeted SNPS; chrom, mip_start, mip_end: genomic coordinates of probe hybridization locations; orientation: DNA strand captured by MIP; Probe Sequence: nucleotide sequence of MIP oligo
MIP	Gene	Targets	SNP IDs	chrom	mip_start	mip_end	orientation	Probe Sequence
ABO_S0_Sub1_mip10	ABO	group_0_FS	rs8176719	chr9	136132726	136132950	forward	CTGCACATGGAGAGAGGCGTGNNNNAGATCGGAAGAGCACACGTGACTCGCCAAGCTGAAGNNNNNNNNNNGAGAGACCTCAATGTCCACA
ABO_S0_Sub1_mip11	ABO	group_0_FS	rs8176719	chr9	136132776	136133033	reverse	AGTAAGTCAGTGAGGTGGCCGNNNNAGATCGGAAGAGCACACGTGACTCGCCAAGCTGAAGNNNNNNNNNNAGAAGCTGAGTGGAGTTTCC
ABO_S0_Sub1_mip4	ABO	group_0_FS	rs8176719	chr9	136132779	136133033	reverse	CATCAAGAAGTAAGTCAGTGAGGTGGNNNNAGATCGGAAGAGCACACGTGACTCGCCAAGCTGAAGNNNNNNNNNNAGAAGCTGAGTGGAGTTTCC
ACKR1_S0_Sub0_mip2	ACKR1	Duffy–FyA/FyB	rs2814778	chr1	159174612	159174880	forward	TCCTTTTCCTCCTCATCTTTTCTCCCNNNNAGATCGGAAGAGCACACGTGACTCGCCAAGCTGAAGNNNNNNNNNNTGGGGTAAGGCTTCCTGAT
ACKR1_S0_Sub0_mip3	ACKR1	Duffy–FyA/FyB	rs2814778	chr1	159174658	159174917	reverse	AGCCAAGGACTAATGAGGGCCNNNNAGATCGGAAGAGCACACGTGACTCGCCAAGCTGAAGNNNNNNNNNNGGAAAAAGACTTTGAAGGAAGAGG
CD36_S0_Sub0_mip1	CD36	CD36 T1264G	rs3211938	chr7	80300250	80300515	forward	CCTCAGTAGCACAGTCCATACCANNNNAGATCGGAAGAGCACACGTGACTCGCCAAGCTGAAGNNNNNNNNNNAGTTCAGGTTCCTGGAATGCA
G6PD_S0_Sub0_mip0	G6PD	G6PD med	rs5030868	chrX	153762443	153762701	reverse	TCCAGAACTCAGACAAGGGTGACNNNNAGATCGGAAGAGCACACGTGACTCGCCAAGCTGAAGNNNNNNNNNNCGCATCATCGTGGAGAAGC
G6PD_S0_Sub0_mip1	G6PD	G6PD med	rs5030868	chrX	153762495	153762755	forward	GTTACCCCCTTGAACCCCTCTTCNNNNAGATCGGAAGAGCACACGTGACTCGCCAAGCTGAAGNNNNNNNNNNAGGTGAGGCTCCTGAGTAC
G6PD_S0_Sub1_mip2	G6PD	G6PD +376	rs1050829	chrX	153763303	153763543	forward	TGCATCATCGTACTGGCCAGCNNNNAGATCGGAAGAGCACACGTGACTCGCCAAGCTGAAGNNNNNNNNNNCCGGACACGCTCATAGAGT
G6PD_S0_Sub1_mip3	G6PD	G6PD +376	rs1050829	chrX	153763427	153763670	reverse	CTTGCCCCCGACCGTCTACNNNNAGATCGGAAGAGCACACGTGACTCGCCAAGCTGAAGNNNNNNNNNNGCAGAACACACACGGACTC
G6PD_S0_Sub2_mip4	G6PD	G6PD +202	rs1050828	chrX	153764007	153764260	reverse	CGCCTGCTCTCGTACTTCCTTGNNNNAGATCGGAAGAGCACACGTGACTCGCCAAGCTGAAGNNNNNNNNNNGTGGCTGTTCCGGGATGG
G6PD_S0_Sub2_mip5	G6PD	G6PD +202	rs1050828	chrX	153764141	153764382	forward	AGATGGTGGGGTAGATCTTCTTCTTGNNNNAGATCGGAAGAGCACACGTGACTCGCCAAGCTGAAGNNNNNNNNNNACACCACCCACCTTGAAGAA
HBB-E_S0_Sub1_mip1	HBB	HbE,HbC,HbS	rs33950507,rs33930165,rs334	chr11	5248056	5248320	reverse	TGATAGGCACTGACTCTCTCTGCNNNNAGATCGGAAGAGCACACGTGACTCGCCAAGCTGAAGNNNNNNNNNNGCAGAGCCATCTATTGCTTACA
HBB-E_S0_Sub1_mip2	HBB	HbE,HbC,HbS	rs33950507,rs33930165,rs334	chr11	5248088	5248343	forward	CTGACTTTTATGCCCAGCCCTGNNNNAGATCGGAAGAGCACACGTGACTCGCCAAGCTGAAGNNNNNNNNNNGAGTCTTCTCTGTCTCCACAT
